# Supplementary material for: Why Is a High Temperature Needed by Thermus thermophilus Argonaute During mRNA Silencing: A Theoretical Study
Source: Front Chem. 2018 Jun 14;6:223. doi: 10.3389/fchem.2018.00223 (PMC6016274; doi:10.3389/fchem.2018.00223)
Supplement: Supplementary file 2 [file Data_Sheet_2.ZIP]

Archive with 1 entries (1 files):
- Visual animation for the distance between Glu512 to Asp478 at 310K.gif
